# Supplementary material for: FP-Zernike: An Open-source Structural Database Construction Toolkit for Fast Structure Retrieval
Source: Genomics Proteomics Bioinformatics. 2024 Jan 19;22(1):qzae007. doi: 10.1093/gpbjnl/qzae007 (PMC11423855; doi:10.1093/gpbjnl/qzae007)
Supplement: qzae007_Supplementary_Data [file qzae007_supplementary_data.zip]

Archive with 12 entries (12 files):
- TableS4-done.docx
- TableS5-done.docx
- Figure S1.pdf
- Figure S2.pdf
- Figure S3.pdf
- Figure S4.pdf
- Figure S5.pdf
- FileS1-done.docx
- Supplementary captions.docx
- TableS1-done.docx
- TableS2-done.docx
- TableS3-done.docx
